# Supplementary material for: Physiological and Behavioural Characterisation of a Novel Steroid Sulfatase‐Deficient Mouse
Source: Genes Brain Behav. 2026 Jul 14;25(4):e70061. doi: 10.1111/gbb.70061 (PMC13369296; doi:10.1111/gbb.70061)
Supplement: Supplementary file 2 — Supporting Information: S1. Raw data for wildtype and homozygous deletion mice. [file GBB-25-e70061-s001.xlsx]

## Sheet: STS activity in liver and brain
Liver STS activity (pmol/mg/hr)
Animal ID	Genotype	Sex	Replicate 1	Replicate 2	Replicate 3	Median reading
172587	WT	Male	597.05	539.33	569.35	569.35
173829	WT	Female	103.94	85.42	127.66	103.94
172605	WT	Female	341.9	396.06	440.81	396.06
173828	WT	Male	117.74	253.21	183.89	183.89
172601	Hom	Female	7.32	5.08	10.29	7.32
168728	Hom	Female	0	0	0	0
168761	Hom	Male	0	0	0	0
172595	Hom	Male	0	0	0	0
Brain STS activity (pmol/mg/hr)
Animal ID	Genotype	Sex	Replicate 1	Replicate 2	Replicate 3	Median reading
172587	WT	Male	59.25	54.62	64.11	59.25
173829	WT	Female	34.73	5.3	66.24	34.73
172605	WT	Female	69.44	42.08	15.12	42.08
173828	WT	Male	37.11	76.69	114.45	76.69
172601	Hom	Female	8.88	17.54	25.31	17.54
168728	Hom	Female	2.11	3.94	5.7	3.94
168761	Hom	Male	0.57	0.94	1.78	0.94
172595	Hom	Male	0	0	0	0

## Sheet: Bodyweight at culling
Animal ID	Genotype	Sex	Bodyweight (g)	Age at culling (days)		Outliers highlighted in red
172585	Hom	Male	32.78	136
172586	Hom	Male	30.87	136
172589	Hom	Male	31.51	136
172587	WT	Male	32.06	136
172594	Hom	Male	32.78	139
172595	Hom	Male	33.44	139
172590	WT	Male	29.58	139
172601	Hom	Female	23.91	140
172592	WT	Female	22.8	140
172233	Hom	Male	30.31	141
172234	Hom	Male	31.71	141
172604	WT	Female	26.19	141
172605	WT	Female	23.81	141
172235	Hom	Male	33.69	142
173827	WT	Male	33.79	147
173828	WT	Male	33.55	147
173836	Hom	Male	30.34	149
173838	Hom	Male	28.97	151
173839	Hom	Male	30.8	151
173840	WT	Male	32.54	151
173829	WT	Female	26.76	151
173830	Hom	Female	28.06	151
173832	WT	Female	26.86	151
173841	WT	Female	22.01	153
173842	WT	Female	23.44	153
172602	Hom	Male	32.71	161
172239	Hom	Male	30.73	164
172243	WT	Female	25.91	168
168760	Hom	Male	33.31	173
168761	Hom	Male	30.8	173
168763	Hom	Male	37.05	173
168726	WT	Male	38.63	211
168658	WT	Male	37.17	212
168727	Hom	Female	25.34	213
168728	Hom	Female	30.24	213
168729	Hom	Female	26.6	213
168650	Hom	Female	27.15	215
158265	Hom	Male	37.98	264
156211	WT	Male	33.6	283
156209	Hom	Male	33.82	287
156021	WT	Male	35.75	287
156214	Hom	Female	25.79	290
156216	Hom	Female	25.99	290
156213	WT	Female	35.9	290
156024	WT	Female	29.54	291
156025	WT	Female	26.08	291
156026	WT	Female	28.09	291
153043	WT	Male	41	293
153046	WT	Male	42.67	294
152280	WT	Male	39.31	298
153045	Hom	Male	39.98	325
152284	Hom	Male	36.2	329
152289	Hom	Male	38.42	330
152291	WT	Female	30.98	331
152273	Hom	Male	40.7	335
152290	Hom	Female	33.4	335
151219	Hom	Male	35.65	339
152277	Hom	Female	37.66	340
151220	Hom	Female	29.35	344
151221	Hom	Female	27.79	344
151200	Hom	Male	33.01	345
151193	Hom	Female	32.47	347
151173	WT	Female	26.96	348
186807	WT	Male	36.44	144
186820	WT	Male	29.4	145
188439	Hom	Male	27.63	144
190350	Hom	Male	30.15	109
190827	Hom	Male	30.49	104
190828	WT	Male	30.87	104
190829	Hom	Male	30.84	104
191414	Hom	Male	25.32	98
186811	Hom	Female	23.4	145
186825	WT	Female	22.76	146
188440	WT	Female	20.51	145
188441	WT	Female	19.64	145
188442	WT	Female	24.31	145
188752	WT	Female	22.91	122
188753	WT	Female	21.7	122
190353	Hom	Female	23.74	110
190830	WT	Female	23.03	105
200562	Hom	Male	32.93	161
200566	WT	Male	33.05	161
200800	Hom	Male	32.29	160
200804	Hom	Male	31.04	160
200869	Hom	Male	33.22	157
200870	WT	Male	32.97	157
200872	WT	Male	31.77	157
200876	WT	Female	22.12	157
202253	Hom	Male	32.96	135
202254	Hom	Female	23.76	136
202255	WT	Female	25.2	136
202265	WT	Female	25.74	133
202326	WT	Male	28.13	136
202271	WT	Male	28.16	130
202374	Hom	Male	28.65	130
202375	WT	Female	21.63	130
202378	WT	Female	22.19	130

## Sheet: EPM Open to Closed arm time
Animal ID	Sex	Genotype	Open arm time (s)	Closed arm time (s)	100x(open arm time/closed arm time)	Age at testing (months)		Outliers highlighted in red
152280	Male	WT	77.0685	101.68	75.7951	4.56667
153043	Male	WT	81.1517	89.64	90.5307	4.4
153046	Male	WT	94.7204	126.56	74.8423	4.4
156021	Male	WT	170.52	121.4	140.462	3.17
156211	Male	WT	104.564	115.88	90.2347	3.03
168656	Male	WT	60.92	165.4	36.8319	4
168726	Male	WT	39.24	206.68	18.9859	3.97
172587	Male	WT	88.16	121.44	72.5955	3.63
172590	Male	WT	69.2	145.08	47.6978	3.63
173827	Male	WT	56.52	163.64	34.5392	3.87
173828	Male	WT	56.8	100.76	56.3716	3.87
173840	Male	WT	130.12	108.68	119.728	3.93
151200	Male	Hom	88.9213	107.36	82.8253	4.2
151219	Male	Hom	73.9575	87.56	84.465	4
152273	Male	Hom	89.5602	126.48	70.8098	3.87
152284	Male	Hom	72.1482	109.16	66.094	4.57
152289	Male	Hom	74.457	109.08	68.2591	4.6
153045	Male	Hom	91.0658	51.92	175.396	4.4
156209	Male	Hom	320.762	132.96	241.247	3.17
158265	Male	Hom	234.228	125.24	187.023	2.43
168760	Male	Hom	174.88	88.96	196.583	4.9
168761	Male	Hom	128.4	114.96	111.691	4.9
168763	Male	Hom	60	149.68	40.0855	4.9
172233	Male	Hom	116.48	105.08	110.849	3.83
172234	Male	Hom	164.12	86.76	189.166	3.83
172235	Male	Hom	137.28	93.44	146.918	3.83
172585	Male	Hom	88.96	132.76	67.0081	3.63
172586	Male	Hom	93.84	105.84	88.6621	3.63
172589	Male	Hom	98.4	110.2	89.2922	3.63
172594	Male	Hom	151.2	102.36	147.714	3.63
172595	Male	Hom	167.32	80.8	207.079	3.63
173836	Male	Hom	161.8	104.88	154.272	3.93
173838	Male	Hom	148.44	90.72	163.624	3.93
173839	Male	Hom	137.8	94.52	145.789	3.93
151173	Female	WT	53.5749	103.36	51.8333	4.13
151202	Female	WT	89.2023	76.2	117.063	4.2
152286	Female	WT	47.635	147.44	32.308	4.57
152291	Female	WT	55.993	122.88	45.5672	4.6
153047	Female	WT	61.4692	126.84	48.462	4.4
156024	Female	WT	281.272	135.04	208.288	3.17
156025	Female	WT	339.468	128.84	263.48	3.17
156026	Female	WT	542.926	127.28	426.56	3.17
156213	Female	WT	404.347	110.8	364.934	3.03
172592	Female	WT	174.76	71.44	244.625	3.63
172604	Female	WT	149.36	82	182.146	3.67
172605	Female	WT	147.32	62.56	235.486	3.67
173829	Female	WT	75.56	136.32	55.4284	3.87
173832	Female	WT	114.2	133.64	85.4535	3.87
151193	Female	Hom	93.8727	86.12	109.002	4.1
151220	Female	Hom	52.5089	117.44	44.7113	4
151221	Female	Hom	81.1544	92.04	88.1729	4
152277	Female	Hom	73.8935	126.08	58.6084	3.87
152287	Female	Hom	42.0845	108.08	38.9383	4.57
152290	Female	Hom	71.1494	91.56	77.708	4.6
156214	Female	Hom	517.335	142.96	361.874	3.03
156216	Female	Hom	442.162	121.28	364.58	3.03
168650	Female	Hom	155.52	72.52	214.451	4.03
168727	Female	Hom	109.16	111.68	97.7436	3.97
168728	Female	Hom	103.2	86.04	119.944	3.97
168729	Female	Hom	152.111	102.625	148.221	3.97
172601	Female	Hom	145.8	84.48	172.585	3.63
173830	Female	Hom	89.6	93.84	95.4817	3.87

## Sheet: EPM closed arm entries
Animal ID	Sex	Genotype	Closed arm entries	Age at testing (months)		Outliers highlighted in red
152280	Male	WT	19	4.56667
153043	Male	WT	17	4.4
153046	Male	WT	19	4.4
156021	Male	WT	29	3.17
156211	Male	WT	22	3.03
168656	Male	WT	28	4
168726	Male	WT	27	3.97
172587	Male	WT	13	3.63
172590	Male	WT	25	3.63
173827	Male	WT	36	3.87
173828	Male	WT	23	3.87
173840	Male	WT	19	3.93
151200	Male	Hom	21	4.2
151219	Male	Hom	28	4
152273	Male	Hom	25	3.87
152284	Male	Hom	24	4.57
152289	Male	Hom	19	4.6
153045	Male	Hom	9	4.4
156209	Male	Hom	25	3.17
158265	Male	Hom	20	2.43
168760	Male	Hom	16	4.9
168761	Male	Hom	22	4.9
168763	Male	Hom	21	4.9
172233	Male	Hom	22	3.83
172234	Male	Hom	24	3.83
172235	Male	Hom	16	3.83
172585	Male	Hom	17	3.63
172586	Male	Hom	17	3.63
172589	Male	Hom	14	3.63
172594	Male	Hom	11	3.63
172595	Male	Hom	17	3.63
173836	Male	Hom	14	3.93
173838	Male	Hom	15	3.93
173839	Male	Hom	17	3.93
151173	Female	WT	24	4.13
151202	Female	WT	24	4.2
152286	Female	WT	25	4.57
152291	Female	WT	24	4.6
153047	Female	WT	24	4.4
156024	Female	WT	22	3.17
156025	Female	WT	29	3.17
156026	Female	WT	30	3.17
156213	Female	WT	27	3.03
172592	Female	WT	10	3.63
172604	Female	WT	22	3.67
172605	Female	WT	18	3.67
173829	Female	WT	18	3.87
173832	Female	WT	22	3.87
151193	Female	Hom	31	4.1
151220	Female	Hom	14	4
151221	Female	Hom	20	4
152277	Female	Hom	28	3.87
152287	Female	Hom	25	4.57
152290	Female	Hom	14	4.6
156214	Female	Hom	32	3.03
156216	Female	Hom	24	3.03
168650	Female	Hom	19	4.03
168727	Female	Hom	21	3.97
168728	Female	Hom	23	3.97
168729	Female	Hom	22	3.97
172601	Female	Hom	15	3.63
173830	Female	Hom	17	3.87

## Sheet: EPM total distance moved
Animal ID	Sex	Genotype	Total distance moved (cm)	Age at testing (months)		Outliers highlighted in red
152280	Male	WT	1403.4	4.56667
153043	Male	WT	1317.45	4.4
153046	Male	WT	1507.62	4.4
156021	Male	WT	751.179	3.17
156211	Male	WT	517.734	3.03
168656	Male	WT	1383.18	4
168726	Male	WT	1390.67	3.97
172587	Male	WT	1060.22	3.63
172590	Male	WT	1458.32	3.63
173827	Male	WT	1498.7	3.87
173828	Male	WT	1228.3	3.87
173840	Male	WT	1461.51	3.93
151200	Male	Hom	1452.93	4.2
151219	Male	Hom	1498.76	4
152273	Male	Hom	1379.13	3.87
152284	Male	Hom	1518.95	4.57
152289	Male	Hom	1514.23	4.6
153045	Male	Hom	1031.63	4.4
156209	Male	Hom	1223.91	3.17
158265	Male	Hom	902.365	2.43
168760	Male	Hom	1309.01	4.9
168761	Male	Hom	1581.77	4.9
168763	Male	Hom	1164.26	4.9
172233	Male	Hom	1562.01	3.83
172234	Male	Hom	1743.97	3.83
172235	Male	Hom	1517.47	3.83
172585	Male	Hom	1040.96	3.63
172586	Male	Hom	1161.12	3.63
172589	Male	Hom	1057.06	3.63
172594	Male	Hom	1355.43	3.63
172595	Male	Hom	1612.36	3.63
173836	Male	Hom	1728.96	3.93
173838	Male	Hom	1454.17	3.93
173839	Male	Hom	1645.77	3.93
151173	Female	WT	1111.3	4.13
151202	Female	WT	1493.36	4.2
152286	Female	WT	1429.02	4.57
152291	Female	WT	1493.56	4.6
153047	Female	WT	1496.85	4.4
156024	Female	WT	1079.02	3.17
156025	Female	WT	1349.12	3.17
156026	Female	WT	1773.42	3.17
156213	Female	WT	1531.72	3.03
172592	Female	WT	1001.38	3.63
172604	Female	WT	1306.52	3.67
172605	Female	WT	1421.06	3.67
173829	Female	WT	1359.33	3.87
173832	Female	WT	1416.71	3.87
151193	Female	Hom	1775.9	4.1
151220	Female	Hom	935.521	4
151221	Female	Hom	1268.54	4
152277	Female	Hom	1635.62	3.87
152287	Female	Hom	1468.05	4.57
152290	Female	Hom	1266.5	4.6
156214	Female	Hom	1781.72	3.03
156216	Female	Hom	1651.1	3.03
168650	Female	Hom	1226.31	4.03
168727	Female	Hom	1304.19	3.97
168728	Female	Hom	1345.92	3.97
168729	Female	Hom	1385.98	3.97
172601	Female	Hom	1129.9	3.63
173830	Female	Hom	1228.51	3.87

## Sheet: EPM latency onto open arm
Animal ID	Sex	Genotype	Latency onto open arm (s)	Age at testing (months)	Natural log latency		Outliers highlighted in red
152280	Male	WT	12.64	4.56667	2.53687
153043	Male	WT	1.8	4.4	0.587787
153046	Male	WT	6.8	4.4	1.91692
156021	Male	WT	7.96	3.17	2.07443
156211	Male	WT	7.28	3.03	1.98513
168656	Male	WT	15.12	4	2.71602
168726	Male	WT	22.08	3.97	3.09467
172587	Male	WT	2.68	3.63	0.985817
172590	Male	WT	18.24	3.63	2.90362
173827	Male	WT	20.92	3.87	3.04071
173828	Male	WT	4.72	3.87	1.55181
173840	Male	WT	9.2	3.93	2.2192
151200	Male	Hom	8.56	4.2	2.1471
151219	Male	Hom	0.36	4	-1.02165
152273	Male	Hom	8.56	3.87	2.1471
152284	Male	Hom	1.8	4.57	0.587787
152289	Male	Hom	2.72	4.6	1.00063
153045	Male	Hom	9.12	4.4	2.21047
156209	Male	Hom	4.44	3.17	1.49065
158265	Male	Hom	6.48	2.43	1.86872
168760	Male	Hom	1.88	4.9	0.631272
168761	Male	Hom	5.96	4.9	1.78507
168763	Male	Hom	7.12	4.9	1.96291
172233	Male	Hom	1.92	3.83	0.652325
172234	Male	Hom	1.64	3.83	0.494696
172235	Male	Hom	1.4	3.83	0.336472
172585	Male	Hom	1.68	3.63	0.518794
172586	Male	Hom	6.12	3.63	1.81156
172589	Male	Hom	5.76	3.63	1.75094
172594	Male	Hom	7.28	3.63	1.98513
172595	Male	Hom	2.4	3.63	0.875469
173836	Male	Hom	25.92	3.93	3.25501
173838	Male	Hom	3.88	3.93	1.35584
173839	Male	Hom	5.84	3.93	1.76473
151173	Female	WT	1.96	4.13	0.672944
151202	Female	WT	0.88	4.2	-0.127833
152286	Female	WT	6.08	4.57	1.805
152291	Female	WT	3.32	4.6	1.19996
153047	Female	WT	6.12	4.4	1.81156
156024	Female	WT	11.24	3.17	2.41948
156025	Female	WT	4.36	3.17	1.47247
156026	Female	WT	7.52	3.17	2.01757
156213	Female	WT	11.68	3.03	2.45788
172592	Female	WT	5.84	3.63	1.76473
172604	Female	WT	1.48	3.67	0.392042
172605	Female	WT	3.24	3.67	1.17557
173829	Female	WT	11.76	3.87	2.4647
173832	Female	WT	0.64	3.87	-0.446287
151193	Female	Hom	0.88	4.1	-0.127833
151220	Female	Hom	7.44	4	2.00687
151221	Female	Hom	11.08	4	2.40514
152277	Female	Hom	2.08	3.87	0.732368
152287	Female	Hom	5.24	4.57	1.65632
152290	Female	Hom	5.76	4.6	1.75094
156214	Female	Hom	5.64	3.03	1.72988
156216	Female	Hom	1.52	3.03	0.41871
168650	Female	Hom	3.12	4.03	1.13783
168727	Female	Hom	8.72	3.97	2.16562
168728	Female	Hom	0.84	3.97	-0.174353
168729	Female	Hom	4.61846	3.97	1.53006
172601	Female	Hom	2.4	3.63	0.875469
173830	Female	Hom	5.32	3.87	1.67147

## Sheet: EPM fecal boli
Animal ID	Sex	Genotype	Fecal boli	Age at testing (months)		Outliers highlighted in red
152280	Male	WT	0	4.56667
153043	Male	WT	0	4.4
153046	Male	WT	1	4.4
156021	Male	WT	4	3.17
156211	Male	WT	1	3.03
172587	Male	WT	3	4
172590	Male	WT	2	3.97
168658	Male	WT	0	3.63
168726	Male	WT	0	3.63
173827	Male	WT	2	3.87
173828	Male	WT	1	3.87
173840	Male	WT	2	3.93
151200	Male	Hom	0	4.2
151219	Male	Hom	0	4
152273	Male	Hom	1	3.87
152284	Male	Hom	0	4.57
152289	Male	Hom	5	4.6
153045	Male	Hom	4	4.4
156209	Male	Hom	0	3.17
158265	Male	Hom	0	2.43
168760	Male	Hom	3	4.9
168761	Male	Hom	4	4.9
168763	Male	Hom	0	4.9
172233	Male	Hom	0	3.83
172234	Male	Hom	0	3.83
172235	Male	Hom	0	3.83
172585	Male	Hom	0	3.63
172586	Male	Hom	4	3.63
172589	Male	Hom	0	3.63
172594	Male	Hom	1	3.63
172595	Male	Hom	2	3.63
173836	Male	Hom	4	3.93
173838	Male	Hom	2	3.93
173839	Male	Hom	3	3.93
151173	Female	WT	2	4.13
151202	Female	WT	0	4.2
152286	Female	WT	1	4.57
152291	Female	WT	1	4.6
153047	Female	WT	0	4.4
156024	Female	WT	4	3.17
156025	Female	WT	0	3.17
156026	Female	WT	4	3.17
156213	Female	WT	1	3.03
172592	Female	WT	3	3.63
172604	Female	WT	4	3.67
172605	Female	WT	0	3.67
173829	Female	WT	2	3.87
173832	Female	WT	1	3.87
151193	Female	Hom	0	4.1
151220	Female	Hom	4	4
151221	Female	Hom	3	4
152277	Female	Hom	0	3.87
152287	Female	Hom	0	4.57
152290	Female	Hom	1	4.6
156214	Female	Hom	0	3.03
156216	Female	Hom	2	3.03
172601	Female	Hom	2	4.03
168650	Female	Hom	0	3.97
168727	Female	Hom	2	3.97
168728	Female	Hom	2	3.97
168729	Female	Hom	2	3.63
173830	Female	Hom	1	3.87

## Sheet: Open field centre time
Animal ID	Sex	Genotype	Centre time (s)	Age at testing (months)		Outliers highlighted in red
168658	Male	WT	95.76	4.1
168726	Male	WT	131.2	4.06667
172587	Male	WT	33.36	3.66667
172590	Male	WT	45.32	3.66667
173827	Male	WT	43.4	3.96667
173828	Male	WT	38.04	3.96667
173840	Male	WT	107.8	4.03333
152280	Male	WT	36.16	4.56667
153043	Male	WT	51.28	4.4
153046	Male	WT	80.84	4.4
156021	Male	WT	62.04	3.16667
156211	Male	WT	49.76	3.03333
168760	Male	Hom	57.4	4.93333
168761	Male	Hom	89.6	4.93333
168763	Male	Hom	46.28	4.93333
172233	Male	Hom	26.12	3.86667
172234	Male	Hom	41.56	3.86667
172235	Male	Hom	28.6	3.86667
172585	Male	Hom	42.44	3.66667
172586	Male	Hom	30.88	3.66667
172589	Male	Hom	44.76	3.66667
173836	Male	Hom	68.36	4.03333
173838	Male	Hom	94.04	4.03333
173839	Male	Hom	80.76	4.03333
151200	Male	Hom	53.08	4.33333
151219	Male	Hom	29.56	4.13333
152273	Male	Hom	38.72	4
152284	Male	Hom	49.6	4.56667
152289	Male	Hom	52.76	4.6
153045	Male	Hom	86.2	4.4
156209	Male	Hom	62.08	3.16667
158265	Male	Hom	29.36	2.43333
172594	Male	Hom	36.88	3.66667
172595	Male	Hom	42.24	3.66667
172604	Female	WT	31.08	3.7
172605	Female	WT	60.12	3.7
173829	Female	WT	58.2	3.96667
173832	Female	WT	69.16	3.96667
151173	Female	WT	23.76	4.26667
151202	Female	WT	24.16	4.33333
152286	Female	WT	45.32	4.56667
152291	Female	WT	66.16	4.6
153047	Female	WT	27.72	4.4
156024	Female	WT	56.44	3.16667
156025	Female	WT	32.64	3.16667
156026	Female	WT	54.4	3.16667
156213	Female	WT	63.56	3.03333
172592	Female	WT	37.76	3.66667
168650	Female	Hom	51.64	4.13333
168727	Female	Hom	89.2	4.06667
168728	Female	Hom	90.72	4.06667
168729	Female	Hom	23.04	4.06667
172601	Female	Hom	65.4	3.66667
173830	Female	Hom	54.8	3.96667
151193	Female	Hom	47.2	4.23333
151220	Female	Hom	48.56	4.13333
151221	Female	Hom	29.96	4.13333
152277	Female	Hom	49.2	4
152287	Female	Hom	36.56	4.56667
152290	Female	Hom	47.16	4.6
156214	Female	Hom	23.84	3.03333
156216	Female	Hom	29.36	3.03333

## Sheet: Open field total distance
Animal ID	Sex	Genotype	Total distance travelled (cm)	Age at testing (months)		Outliers highlighted in red
168658	Male	WT	7587.52	4.1
168726	Male	WT	8658.75	4.06667
172587	Male	WT	5704.35	3.66667
172590	Male	WT	7115.92	3.66667
173827	Male	WT	7006.35	3.96667
173828	Male	WT	7195.45	3.96667
173840	Male	WT	9398.78	4.03333
152280	Male	WT	6311.98	4.56667
153043	Male	WT	6331.9	4.4
153046	Male	WT	7010.28	4.4
156021	Male	WT	6902.13	3.16667
156211	Male	WT	6357.02	3.03333
168760	Male	Hom	5565.07	4.93333
168761	Male	Hom	7390.28	4.93333
168763	Male	Hom	5176.87	4.93333
172233	Male	Hom	5324.94	3.86667
172234	Male	Hom	6675.69	3.86667
172235	Male	Hom	8077.71	3.86667
172585	Male	Hom	9582.18	3.66667
172586	Male	Hom	5741.04	3.66667
172589	Male	Hom	4889.28	3.66667
173836	Male	Hom	9677.75	4.03333
173838	Male	Hom	10123.3	4.03333
173839	Male	Hom	9619.61	4.03333
151200	Male	Hom	10313.2	4.33333
151219	Male	Hom	8753.6	4.13333
152273	Male	Hom	10757.1	4
152284	Male	Hom	8240.28	4.56667
152289	Male	Hom	7243.5	4.6
153045	Male	Hom	8246.09	4.4
156209	Male	Hom	7563.06	3.16667
158265	Male	Hom	6128.43	2.43333
172594	Male	Hom	6221.9	3.66667
172595	Male	Hom	6155.94	3.66667
172604	Female	WT	5805.38	3.7
172605	Female	WT	8904.54	3.7
173829	Female	WT	7512.26	3.96667
173832	Female	WT	7252.43	3.96667
151173	Female	WT	5623.89	4.26667
151202	Female	WT	5068.89	4.33333
152286	Female	WT	7135.25	4.56667
152291	Female	WT	9036.5	4.6
153047	Female	WT	3063.69	4.4
156024	Female	WT	5374.88	3.16667
156025	Female	WT	8083.83	3.16667
156026	Female	WT	9487.5	3.16667
156213	Female	WT	7984.18	3.03333
172592	Female	WT	5035.93	3.66667
168650	Female	Hom	6638.11	4.13333
168727	Female	Hom	8976.2	4.06667
168728	Female	Hom	7762.42	4.06667
168729	Female	Hom	8322.93	4.06667
172601	Female	Hom	6940.85	3.66667
173830	Female	Hom	7301.44	3.96667
151193	Female	Hom	6244.24	4.23333
151220	Female	Hom	9289.15	4.13333
151221	Female	Hom	6837.93	4.13333
152277	Female	Hom	8237.37	4
152287	Female	Hom	8651.39	4.56667
152290	Female	Hom	7739.71	4.6
156214	Female	Hom	8723.03	3.03333
156216	Female	Hom	7351.26	3.03333

## Sheet: Open field latency to centre 
Animal ID	Sex	Genotype	Latency to enter centre section (s)	Age at testing (months)		Outliers highlighted in red
168658	Male	WT	5.4	4.1
168726	Male	WT	54.36	4.06667
172587	Male	WT	25.92	3.66667
172590	Male	WT	25.92	3.66667
173827	Male	WT	35.08	3.96667
173828	Male	WT	36.28	3.96667
173840	Male	WT	0.36	4.03333
152280	Male	WT	15.04	4.56667
153043	Male	WT	10	4.4
153046	Male	WT	13.76	4.4
156021	Male	WT	10.6	3.16667
156211	Male	WT	35.16	3.03333
168760	Male	Hom	7	4.93333
168761	Male	Hom	5.32	4.93333
168763	Male	Hom	1.92	4.93333
172233	Male	Hom	19.24	3.86667
172234	Male	Hom	46.88	3.86667
172235	Male	Hom	41.68	3.86667
172585	Male	Hom	37.96	3.66667
172586	Male	Hom	1.88	3.66667
172589	Male	Hom	30.24	3.66667
173836	Male	Hom	2.04	4.03333
173838	Male	Hom	0.4	4.03333
173839	Male	Hom	11.88	4.03333
151200	Male	Hom	24.72	4.33333
151219	Male	Hom	14.12	4.13333
152273	Male	Hom	10	4
152284	Male	Hom	24.16	4.56667
152289	Male	Hom	12.8	4.6
153045	Male	Hom	38.84	4.4
156209	Male	Hom	22.56	3.16667
158265	Male	Hom	29.08	2.43333
172594	Male	Hom	18.04	3.66667
172595	Male	Hom	61.76	3.66667
172604	Female	WT	2.88	3.7
172605	Female	WT	8.4	3.7
173829	Female	WT	1.68	3.96667
173832	Female	WT	4.76	3.96667
151173	Female	WT	25.08	4.26667
151202	Female	WT	28.12	4.33333
152286	Female	WT	44.32	4.56667
152291	Female	WT	16.44	4.6
153047	Female	WT	95.96	4.4
156024	Female	WT	39.08	3.16667
156025	Female	WT	25.56	3.16667
156026	Female	WT	25.64	3.16667
156213	Female	WT	15.88	3.03333
172592	Female	WT	9.4	3.66667
168650	Female	Hom	10.28	4.13333
168727	Female	Hom	4.24	4.06667
168728	Female	Hom	2.52	4.06667
168729	Female	Hom	5.92	4.06667
172601	Female	Hom	4.12	3.66667
173830	Female	Hom	22.12	3.96667
151193	Female	Hom	14.72	4.23333
151220	Female	Hom	10.04	4.13333
151221	Female	Hom	81.32	4.13333
152277	Female	Hom	10	4
152287	Female	Hom	28.92	4.56667
152290	Female	Hom	38.72	4.6
156214	Female	Hom	53.04	3.03333
156216	Female	Hom	95.72	3.03333

[truncated: 15 more sheets: Open field fecal boli, CMT volume consumed, CMT milk preference, CMT fecal boli, Rotarod time to fall, Rotarod fecal boli, SA total arm entries, SA spontaneous alternations, SA alternations per arm entry, SA total distance travelled, SA fecal boli, Startle final 8 trials at 120dB, Prepulse inhibition, Heart weight to bodyweight, Heart weight to tibia length]
