# Supplementary material for: Physiological and Behavioural Characterisation of a Novel Steroid Sulfatase‐Deficient Mouse
Source: Genes Brain Behav. 2026 Jul 14;25(4):e70061. doi: 10.1111/gbb.70061 (PMC13369296; doi:10.1111/gbb.70061)
Supplement: Supplementary file 3 — Supporting Information: S2. Raw behavioural data for heterozygous deletion mice. [file GBB-25-e70061-s002.xlsx]

## Sheet: EPM Open to closed arm time
Animal ID	Sex	Genotype	Open arm time (s)	Closed arm time (s)	100x(open arm time/closed arm time)	Age at testing (months)
133022	Male	Het	166.16	84.72	196.128	6.3
133023	Male	Het	171.36	72.96	234.868	6.3
133024	Male	Het	178.68	64.16	278.491	6.3
133036	Male	Het	97	106.28	91.2683	6.23333
133037	Male	Het	50.92	147.72	34.4706	6.23333
151171	Male	Het	65.5899	100.88	65.0177	4.26667
151199	Male	Het	59.2583	118.28	50.1	4.33333
151201	Male	Het	96.492	100.6	95.9165	4.33333
151218	Male	Het	62.1859	88.48	70.2824	4.13333
152274	Male	Het	80.091	114.24	70.1077	4
168656	Male	Het	161.8	104.88	154.272	4.1
168659	Male	Het	160.56	63.8	251.661	4.1
168725	Male	Het	64.24	143.24	44.8478	4.06667
172597	Male	Het	111.96	107.68	103.975	3.66667
173837	Male	Het	33.36	204.36	16.3241	4.03333
131998	Female	Het	178.04	67.68	263.061	6.56667
131999	Female	Het	136.28	56.04	243.183	6.56667
132007	Female	Het	36.92	166.68	22.1502	6.56667
132008	Female	Het	80.68	163.76	49.2672	6.66667
132015	Female	Het	68.96	150.24	45.8999	5.9
138119	Female	Het	114.72	126.44	90.7308	5.9
151203	Female	Het	77.6359	98.12	79.1234	4.33333
151204	Female	Het	56.0324	86.68	64.6428	4.33333
151205	Female	Het	84.7923	96.6	87.7767	4.33333
152276	Female	Het	71.8303	109	65.8993	4
168648	Female	Het	53.28	122.72	43.4159	4.13333
168649	Female	Het	159.6	83.52	191.092	4.13333
172591	Female	Het	44	184.36	23.8663	3.66667
172598	Female	Het	180.32	68.6	262.857	3.66667
173831	Female	Het	185.32	60.6	305.809	3.96667

## Sheet: EPM closed arm entries
Animal ID	Sex	Genotype	Closed arm entries	Age at testing (months)
133022	Male	Het	15	6.3
133023	Male	Het	13	6.3
133024	Male	Het	18	6.3
133036	Male	Het	18	6.23333
133037	Male	Het	32	6.23333
151171	Male	Het	21	4.26667
151199	Male	Het	29	4.33333
151201	Male	Het	21	4.33333
151218	Male	Het	12	4.13333
152274	Male	Het	25	4
168656	Male	Het	14	4.1
168659	Male	Het	19	4.1
168725	Male	Het	26	4.06667
172597	Male	Het	25	3.66667
173837	Male	Het	18	4.03333
131998	Female	Het	12	6.56667
131999	Female	Het	9	6.56667
132007	Female	Het	20	6.56667
132008	Female	Het	30	6.66667
132015	Female	Het	21	5.9
138119	Female	Het	22	5.9
151203	Female	Het	29	4.33333
151204	Female	Het	23	4.33333
151205	Female	Het	26	4.33333
152276	Female	Het	24	4
168648	Female	Het	19	4.13333
168649	Female	Het	20	4.13333
172591	Female	Het	23	3.66667
172598	Female	Het	17	3.66667
173831	Female	Het	19	3.96667

## Sheet: EPM total distance moved
Animal ID	Sex	Genotype	Total distance moved (cm)	Age at testing (months)
133022	Male	Het	1178.52	6.3
133023	Male	Het	1312.76	6.3
133024	Male	Het	1542.62	6.3
133036	Male	Het	1285.38	6.23333
133037	Male	Het	1401.73	6.23333
151171	Male	Het	1270.26	4.26667
151199	Male	Het	1329.51	4.33333
151201	Male	Het	1631.85	4.33333
151218	Male	Het	1008.54	4.13333
152274	Male	Het	1310.29	4
168656	Male	Het	1728.96	4.1
168659	Male	Het	1566.95	4.1
168725	Male	Het	1365.69	4.06667
172597	Male	Het	1695.25	3.66667
173837	Male	Het	891.272	4.03333
131998	Female	Het	1127.75	6.56667
131999	Female	Het	699.757	6.56667
132007	Female	Het	1030.18	6.56667
132008	Female	Het	1633.85	6.66667
132015	Female	Het	1120	5.9
138119	Female	Het	1526.8	5.9
151203	Female	Het	1744.65	4.33333
151204	Female	Het	1449.57	4.33333
151205	Female	Het	1461.2	4.33333
152276	Female	Het	1442.43	4
168648	Female	Het	1262.26	4.13333
168649	Female	Het	1658.45	4.13333
172591	Female	Het	1071.69	3.66667
172598	Female	Het	1615.96	3.66667
173831	Female	Het	1671.96	3.96667

## Sheet: EPM latency onto open arm
Animal ID	Sex	Genotype	Latency onto open arm (s)	Age at testing (months)	Natural log latency
133022	Male	Het	13.72	6.3	2.61885
133023	Male	Het	10	6.3	2.30259
133024	Male	Het	10.68	6.3	2.36837
133036	Male	Het	13.64	6.23333	2.61301
133037	Male	Het	11.04	6.23333	2.40153
151171	Male	Het	3.72	4.26667	1.31372
151199	Male	Het	5.8	4.33333	1.75786
151201	Male	Het	7.96	4.33333	2.07443
151218	Male	Het	3.16	4.13333	1.15057
152274	Male	Het	5.08	4	1.62531
168656	Male	Het	25.92	4.1	3.25501
168659	Male	Het	3.36	4.1	1.21194
168725	Male	Het	19.52	4.06667	2.97144
172597	Male	Het	2.48	3.66667	0.908259
173837	Male	Het	7.2	4.03333	1.97408
131998	Female	Het	10	6.56667	2.30259
131999	Female	Het	12.4	6.56667	2.5177
132007	Female	Het	13.92	6.56667	2.63333
132008	Female	Het	21.24	6.66667	3.05589
132015	Female	Het	10	5.9	2.30259
138119	Female	Het	10	5.9	2.30259
151203	Female	Het	6.76	4.33333	1.91102
151204	Female	Het	5.84	4.33333	1.76473
151205	Female	Het	2.12	4.33333	0.751416
152276	Female	Het	5.36	4	1.67896
168648	Female	Het	20.76	4.13333	3.03303
168649	Female	Het	2.4	4.13333	0.875469
172591	Female	Het	3.76	3.66667	1.32442
172598	Female	Het	2.24	3.66667	0.806476
173831	Female	Het	1.2	3.96667	0.182322

## Sheet: EPM fecal boli
Animal ID	Sex	Genotype	Fecal boli	Age at testing (months)
133022	Male	Het	0	6.3
133023	Male	Het	0	6.3
133024	Male	Het	2	6.3
133036	Male	Het	0	6.23333
133037	Male	Het	0	6.23333
151171	Male	Het	2	4.26667
151199	Male	Het	0	4.33333
151201	Male	Het	0	4.33333
151218	Male	Het	0	4.13333
152274	Male	Het	1	4
168656	Male	Het	0	4.1
168659	Male	Het	1	4.1
168725	Male	Het	0	4.06667
172597	Male	Het	3	3.66667
173837	Male	Het	0	4.03333
131998	Female	Het	6	6.56667
131999	Female	Het	1	6.56667
132007	Female	Het	1	6.56667
132008	Female	Het	0	6.66667
132015	Female	Het	1	5.9
138119	Female	Het	6	5.9
151203	Female	Het	3	4.33333
151204	Female	Het	2	4.33333
151205	Female	Het	0	4.33333
152276	Female	Het	3	4
168648	Female	Het	1	4.13333
168649	Female	Het	2	4.13333
172591	Female	Het	2	3.66667
172598	Female	Het	1	3.66667
173831	Female	Het	2	3.96667

## Sheet: Open field centre time
Animal ID	Sex	Genotype	Centre time (s)	Age at testing (months)
168656	Male	Het	122.88	4.1
168659	Male	Het	87.96	4.1
168725	Male	Het	95.44	4.07
173837	Male	Het	68.92	4.03
133022	Male	Het	38.6	6.3
133023	Male	Het	58.64	6.3
133024	Male	Het	82.16	6.3
133036	Male	Het	69.48	6.23
133037	Male	Het	34.28	6.23
151171	Male	Het	43.4	4.27
151199	Male	Het	35.88	4.33
151201	Male	Het	75.36	4.33
151218	Male	Het	30.88	4.13
152274	Male	Het	42.8	4
172597	Male	Het	62.36	3.67
168648	Female	Het	48.6	4.13
168649	Female	Het	42.36	4.13
172598	Female	Het	24.2	3.67
173831	Female	Het	44	3.97
131998	Female	Het	71.24	6.57
131999	Female	Het	83.32	6.57
132007	Female	Het	33.32	6.57
132008	Female	Het	93.84	6.67
132015	Female	Het	57.16	5.9
138119	Female	Het	61.88	5.9
151203	Female	Het	27.8	4.33
151204	Female	Het	28.84	4.33
151205	Female	Het	46.36	4.33
152276	Female	Het	59.08	4
172591	Female	Het	42.6	3.67

## Sheet: Open field total distance 
Animal ID	Sex	Genotype	Total distance travelled (cm)	Age at testing (months)
168656	Male	Het	6361.43	4.1
168659	Male	Het	7734.44	4.1
168725	Male	Het	6725.01	4.07
173837	Male	Het	6760.76	4.03
133022	Male	Het	5715.69	6.3
133023	Male	Het	6660.18	6.3
133024	Male	Het	6509.97	6.3
133036	Male	Het	6025.8	6.23
133037	Male	Het	6892.87	6.23
151171	Male	Het	8462.02	4.27
151199	Male	Het	6598.81	4.33
151201	Male	Het	9218.03	4.33
151218	Male	Het	7661.97	4.13
152274	Male	Het	8717.04	4
172597	Male	Het	8571.72	3.67
168648	Female	Het	7368.45	4.13
168649	Female	Het	7657.22	4.13
172598	Female	Het	7770.54	3.67
173831	Female	Het	6138.98	3.97
131998	Female	Het	5593.64	6.57
131999	Female	Het	3854.98	6.57
132007	Female	Het	5010.44	6.57
132008	Female	Het	6321.29	6.67
132015	Female	Het	4266.63	5.9
138119	Female	Het	6984.7	5.9
151203	Female	Het	4325.2	4.33
151204	Female	Het	6943.44	4.33
151205	Female	Het	8372.82	4.33
152276	Female	Het	8706.67	4
172591	Female	Het	6611.76	3.67

## Sheet: Open field latency to centre
Animal ID	Sex	Genotype	Latency to enter centre section (s)	Age at testing (months)
168656	Male	Het	0.56	4.1
168659	Male	Het	1.84	4.1
168725	Male	Het	2.44	4.07
173837	Male	Het	7.08	4.03
133022	Male	Het	86.84	6.3
133023	Male	Het	45.64	6.3
133024	Male	Het	30.4	6.3
133036	Male	Het	31.76	6.23
133037	Male	Het	62	6.23
151171	Male	Het	29.32	4.27
151199	Male	Het	35.88	4.33
151201	Male	Het	17.96	4.33
151218	Male	Het	97.4	4.13
152274	Male	Het	12.92	4
172597	Male	Het	0.76	3.67
168648	Female	Het	40.76	4.13
168649	Female	Het	2	4.13
172598	Female	Het	45.28	3.67
173831	Female	Het	2.12	3.97
131998	Female	Het	42.44	6.57
131999	Female	Het	15.12	6.57
132007	Female	Het	55.12	6.57
132008	Female	Het	42.52	6.67
132015	Female	Het	47.48	5.9
138119	Female	Het	10.64	5.9
151203	Female	Het	15.12	4.33
151204	Female	Het	70.32	4.33
151205	Female	Het	11.24	4.33
152276	Female	Het	28.24	4
172591	Female	Het	2.8	3.67

## Sheet: Open field fecal boli
Animal ID	Sex	Genotype	Fecal boli	Age at testing (months)
168656	Male	Het	1	4.1
168659	Male	Het	0	4.1
168725	Male	Het	1	4.07
173837	Male	Het	1	4.03
133022	Male	Het	0	6.3
133023	Male	Het	0	6.3
133024	Male	Het	1	6.3
133036	Male	Het	0	6.23
133037	Male	Het	0	6.23
151171	Male	Het	0	4.27
151199	Male	Het	1	4.33
151201	Male	Het	0	4.33
151218	Male	Het	3	4.13
152274	Male	Het	3	4
172597	Male	Het	1	3.67
168648	Female	Het	1	4.13
168649	Female	Het	1	4.13
172598	Female	Het	0	3.67
173831	Female	Het	1	3.97
131998	Female	Het	7	6.57
131999	Female	Het	3	6.57
132007	Female	Het	1	6.57
132008	Female	Het	0	6.67
132015	Female	Het	2	5.9
138119	Female	Het	1	5.9
151203	Female	Het	3	4.33
151204	Female	Het	2	4.33
151205	Female	Het	1	4.33
152276	Female	Het	3	4
172591	Female	Het	0	3.67

## Sheet: CMT volume consumed
Animal ID	Sex	Genotype	Bodyweight (g)	Total fluid consumed (g)	100*(Total fluid consumed/bodyweight(0.75))	Age at testing (months)	Bodyweight0.75
133022	Male	Het	33	0.69	5.01145	6.43	13.7685
133023	Male	Het	30	0.81	6.31894	6.43	12.8186
133024	Male	Het	32	1.07	7.95282	6.43	13.4543
133036	Male	Het	32	1.96	14.5678	6.37	13.4543
133037	Male	Het	33	1.89	13.727	6.37	13.7685
151171	Male	Het	29	2.22	17.7646	4.23	12.4968
151199	Male	Het	29	1.97	15.764	4.3	12.4968
151201	Male	Het	28	5.04	41.4059	4.3	12.1722
151218	Male	Het	27	3.01	25.4123	4.1	11.8447
152274	Male	Het	27	1.15	9.70901	3.97	11.8447
168656	Male	Het	31.3333	0.27	2.03873	4	13.2436
168659	Male	Het	25.6667	0.42	3.68317	4	11.4032
168725	Male	Het	24.6667	0.16	1.44556	3.97	11.0683
172597	Male	Het	32	0.48	3.56762	3.63	13.4543
173837	Male	Het	26.3333	0.51	4.38723	3.93	11.6246
131998	Female	Het	24	0.61	5.62563	6.7	10.8432
131999	Female	Het	25	1.33	11.8959	6.7	11.1803
132007	Female	Het	24	0.72	6.64009	6.7	10.8432
132008	Female	Het	26	0.99	8.59815	6.8	11.5141
132015	Female	Het	27	0.81	6.83852	6.03	11.8447
138119	Female	Het	21	0.71	7.23759	6.03	9.8099
151203	Female	Het	17	1.3	15.5277	4.3	8.37214
151204	Female	Het	19	0.61	6.70293	4.3	9.1005
151205	Female	Het	23	0.53	5.04638	4.3	10.5026
152276	Female	Het	22	1.77	17.4243	3.97	10.1582
168648	Female	Het	31	0.11	0.837281	4.03	13.1378
168649	Female	Het	29	0.18	1.44037	4.03	12.4968
172591	Female	Het	25	0.55	4.91935	3.63	11.1803
172598	Female	Het	24	0.3	2.7667	3.63	10.8432
173831	Female	Het	33.3333	2.05	14.7773	3.87	13.8726

[truncated: 11 more sheets: CMT milk preference, CMT fecal boli, Rotarod time to fall, Rotarod fecal boli, SA total arm entries, SA spontaneous alternations, SA alternations per arm entry, SA total distance travelled, SA fecal boli, Startle final 8 trials at 120dB, Prepulse inhibition]
